# Supplementary material for: Identification and validation of a prognostic model of necroptosis-related lncRNAs in hepatocellular carcinoma
Source: Front Genet. 2022 Sep 29;13:907859. doi: 10.3389/fgene.2022.907859 (PMC9557293; doi:10.3389/fgene.2022.907859)
Supplement: Supplementary file 1 [file DataSheet1.ZIP]

Archive with 11 entries (10 files):
- supplementary/
- supplementary/supplementary 4.txt
- __MACOSX/supplementary/._supplementary 4.txt
- supplementary/.DS_Store
- __MACOSX/supplementary/._.DS_Store
- supplementary/supplementary 2.txt
- __MACOSX/supplementary/._supplementary 2.txt
- supplementary/supplementary 1.txt
- __MACOSX/supplementary/._supplementary 1.txt
- supplementary/supplementary 3.xlsx
- __MACOSX/supplementary/._supplementary 3.xlsx
