# Supplementary material for: Identification and validation of a prognostic model of necroptosis-related lncRNAs in hepatocellular carcinoma
Source: Front Genet. 2022 Sep 29;13:907859. doi: 10.3389/fgene.2022.907859 (PMC9557293; doi:10.3389/fgene.2022.907859)
Supplement: Supplementary file 1 [file DataSheet1.ZIP › supplementary/supplementary 2.txt]

gene	conMean	treatMean	logFC	pValue	fdr
AC005696.1	0.36597040802	0.830937087705882	1.18301225270378	1.46762290761895e-08	2.35553476672841e-08
ZEB1-AS1	0.27488762418	0.805408081034759	1.55087799139596	3.63251389459981e-22	4.92691673309805e-21
AC073389.3	0.06379909468	0.229420961532086	1.84638935510392	1.12749001568805e-11	2.53093912612492e-11
AL139287.1	0.85695471784	2.65658558422193	1.63228231291288	2.35393130884034e-21	2.60555844875086e-20
AL139288.1	0.0284754728	0.335321223933155	3.55775209903042	4.08163428994779e-11	8.56342880440027e-11
DNAJC9-AS1	0.07210702106	0.372980205109626	2.37088741885099	1.6430990153602e-25	8.32791764100986e-24
AC245060.2	0.0440555168	0.150110413208556	1.76862946530645	9.15684820149098e-05	0.000108596611059554
AC025171.4	0.06655028564	0.328935862938503	2.305289546228	3.38860971063027e-16	1.2910632024182e-15
AC008115.3	0.11990436936	0.351118799852941	1.55007501203634	4.24671288797298e-12	9.99029554475066e-12
AL662791.1	0.12744504132	0.421656937262032	1.72619444888178	6.04172347657642e-06	7.90513547274877e-06
AC025171.5	0.047115232	0.211041325959893	2.16326008128397	5.6843663087308e-17	2.4008968225034e-16
AC040162.3	0.08879476604	0.197424429197861	1.15275397387982	1.10943844161372e-16	4.45162174697505e-16
AC115618.2	2.29142454292	4.7024191983262	1.03715837588017	5.94491843529441e-11	1.2259007394408e-10
SNHG32	9.75447139498	36.2080929434011	1.89217659409972	3.75044863948574e-25	1.38910847685568e-23
AL353801.3	0.04482741304	0.23776539884492	2.40708563012865	1.3553002498175e-15	4.67797183001524e-15
AC004067.1	0.07527827886	0.172063327842246	1.19263409781625	0.000518449216246312	0.000586682250581902
AL162595.1	0.24947083818	0.770419962604278	1.62677390380244	1.36326651317936e-17	6.31166178938329e-17
AC005840.4	0.28150748118	0.568706594141711	1.01451126936365	1.34169578828852e-08	2.16062381960175e-08
LINC02298	0.12987847792	0.70370866868984	2.43781590256243	8.98335802849854e-05	0.000106802145449927
AC114956.2	0.0782235489	0.181339409173797	1.2130175937138	1.53228593849096e-09	2.72249328185755e-09
AC090229.1	0.13096422736	0.283318323235294	1.11325111306228	7.50965486488021e-07	1.04808661375067e-06
AL512770.1	0.04450220012	0.171589795729947	1.94701519221847	7.40526894339005e-17	3.06063261480027e-16
AP006621.4	0.13088595992	0.311844443794118	1.25251620599588	0.000901295021435352	0.00099993906179982
AC025176.1	0.0141058806	0.220034123564171	3.96335864043786	1.99534024398455e-13	5.33753515265867e-13
AC092614.1	0.06055891378	0.168804939157754	1.47894588363197	2.91075962508985e-09	5.03237217812351e-09
AC105036.3	0.09492202814	0.220135931548128	1.21357981629257	6.52660182297238e-13	1.68051271538032e-12
AC090907.1	0.07807824886	0.181780664379679	1.21920614971545	0.0261169260037105	0.0266708374778083
AC009133.1	0.3329787383	0.782374588729946	1.23242945299563	1.69131441662856e-21	1.91615974495683e-20
LINC01615	0.01191798354	0.171558408208556	3.84748777005042	7.35539554437098e-11	1.4912096651009e-10
SSBP3-AS1	0.05580227584	0.11388423115508	1.02917213257674	1.4120176092759e-05	1.78682386035833e-05
AC090527.3	0.04684143206	0.118329719721925	1.33695537840541	2.56610931394159e-07	3.69381654607736e-07
AC107959.3	0.06661974156	0.506232177104278	2.92577754842818	2.15391072423822e-10	4.10463024686032e-10
AC253576.2	0.04938550954	0.215415305128342	2.12496105580728	7.21826978943145e-12	1.65111491858016e-11
C2-AS1	0.24582162736	0.62803762002139	1.35323913099588	6.05603404336567e-08	9.16974966000179e-08
SUGT1P4-STRA6LP	0.0557823595	0.13360053573262	1.26004492862738	1.45242245494637e-05	1.83313607354306e-05
AC026355.2	0.01624359046	0.142636512887701	3.13440087402473	7.00892676672109e-05	8.41595570617508e-05
AL021707.6	0.44757372338	1.21348378678075	1.43895758824901	5.46813832343045e-12	1.25976488168984e-11
AC087741.1	0.18483998826	0.716305267721925	1.95429764870948	6.13105824099932e-19	3.78474941415535e-18
LINC00630	0.05337703538	0.135823702042781	1.34744417647784	4.06368194234272e-09	6.86548370258954e-09
GEMIN7-AS1	0.06233308766	0.226244271745989	1.85981118190955	2.32944304464356e-19	1.61488293388609e-18
AC093788.1	0.0839158668	0.308337373002674	1.8774942403006	1.80805864099049e-16	7.04923267722203e-16
AC138028.4	0.12653331574	0.388901735459893	1.61988838171684	2.38432780539343e-11	5.10246150354194e-11
LINC01484	0.20328251672	0.553471356550802	1.44502251430066	1.46031460390846e-09	2.59941398070951e-09
ZNF32-AS2	0.07703474472	0.290847107529412	1.91667976509192	4.54369486003085e-12	1.0620335316043e-11
AL390728.5	0.99226007404	3.99979805990107	2.0111369541192	1.77966443649641e-18	9.7932391562631e-18
AC005586.1	0.25121224018	0.582298626558824	1.2128524554832	1.09377420332679e-06	1.5111973569637e-06
AC084018.1	0.23180798894	1.10295165127273	2.2503673578851	9.36201816910096e-17	3.78807709951438e-16
ZNF32-AS1	0.06103428704	0.22317661492246	1.87049403162984	8.77078887797324e-12	1.99204473808685e-11
SLBP-DT	0.0607013865	0.578569490398396	3.25268887285946	3.46885844743432e-25	1.38910847685568e-23
AC034229.4	0.0241143954	0.280542648508021	3.54025356395488	2.24743922233699e-19	1.58337426760177e-18
PVT1	0.1186490119	0.929566968631016	2.96985871878942	2.89889349082572e-20	2.38601233475655e-19
ARIH2OS	0.247400348	0.789730349160428	1.67451260422644	1.82366654949727e-24	5.14636064706294e-23
LINC01977	0.0126691123	0.175850268930481	3.79496019499656	8.32652096635344e-10	1.50722550575157e-09
LINC00342	0.38926871762	1.13161787380481	1.53954855254974	2.17287338181703e-14	6.58011656191761e-14
BACH1-IT1	0.079493731	0.163971904120321	1.04453563962903	6.11365551441802e-07	8.6199857399481e-07
AC013468.1	0.06271098372	0.146719079409091	1.22626643605915	5.6123959647443e-06	7.38352092083164e-06
AC008764.2	0.42098201452	1.18443677390374	1.49237068460126	8.15134912692983e-11	1.63877854054978e-10
AC016590.3	0.09431200122	0.260987986368984	1.46847012820254	6.15615328310556e-10	1.12921440221536e-09
WARS2-AS1	0.17190032668	0.426344510237968	1.31044739356923	9.51205902316937e-13	2.40422909168297e-12
AC145423.1	0.0943370414	0.503512176935829	2.41613040792156	1.23469957251357e-12	3.08835243722225e-12
AC126118.1	0.03300741628	0.230654857620321	2.80487355774292	1.20584660233331e-18	6.75133882585452e-18
LINC00205	0.28934551024	1.40555639775936	2.28027617965527	1.02781802029929e-21	1.2219614241336e-20
LINC01948	0.03049272178	0.170714055935829	2.48504501304122	3.00247316706721e-08	4.70143359331012e-08
AP001469.2	0.0357830931	0.144499780334225	2.01371729473823	1.49591872474751e-07	2.20270601212821e-07
AC073487.1	0.06233210564	0.141674292069519	1.18453063913494	0.000161846197716226	0.000189377750183142
AL731569.1	0.05459307156	0.246579921879679	2.17526555646296	1.23074094588575e-24	3.70376103402493e-23
AC010997.5	0.0190278606	0.163158551179144	3.10008933517049	4.88154584276994e-12	1.1382393817403e-11
AC022007.1	0.13507478548	0.549590403898396	2.0245984235154	5.67418362413513e-23	1.05081515962349e-21
AL355297.2	0.0365947139	0.148401968569519	2.01980305797805	5.78282919719583e-10	1.06479245065002e-09
AC010327.6	0.12363195608	0.321917860882353	1.3806409280341	2.60504369450363e-19	1.79189791271928e-18
AL023653.1	0.10004101894	0.201828138045455	1.0125356661747	2.45204460018049e-05	3.05474637771515e-05
AC005332.5	0.35977231946	1.79095189866845	2.3155704935968	1.06329513029032e-26	1.13772578941064e-24
ASH1L-AS1	0.2946626669	0.77438377076738	1.39398443168066	5.26106021932996e-18	2.61154690268802e-17
RAB30-DT	1.13012136792	2.47868123057487	1.13309502903309	2.14200301663816e-18	1.14597161390142e-17
AC011472.1	0.21719579614	0.618419470791444	1.50958956307647	3.73565124351043e-16	1.39977904572006e-15
AC116407.2	0.19576923278	0.486378302863636	1.31292482431827	1.85985769854489e-05	2.33512772320564e-05
MIR155HG	0.17469659814	0.364422811328877	1.06076175359865	0.000382605600322412	0.000438629991798194
AC005841.1	0.01973006738	0.112338986743316	2.50939090738564	5.45948398798194e-06	7.19217931658907e-06
AC008735.4	0.0865363572	0.274305851617647	1.66440710270839	1.48402428334368e-11	3.26282051337891e-11
AC006504.5	0.14212212746	0.376578864270053	1.40582084005185	1.82055346729055e-19	1.30835297686627e-18
LINC01521	0.10253017716	0.284007185032086	1.46987883563467	2.91595397237063e-09	5.03237217812351e-09
LINC02019	0.05234697436	0.14066379884492	1.42607302784883	3.39897789504821e-09	5.80357395909827e-09
MIR600HG	0.0952408522	0.418571372483957	2.13582120937548	1.85443390810452e-17	8.41758460085928e-17
GHET1	0.04438949046	0.142628626762032	1.68397351844258	7.32464942128319e-11	1.48810915457715e-10
LINC01876	0.0258720726	0.171910541270053	2.73219047379191	3.55967384176374e-08	5.5468704039134e-08
AC079061.1	0.94402231704	0.311961933898396	-1.59745096600354	4.96753904307217e-13	1.29290272931851e-12
AC009120.2	0.1853447963	0.540114590275401	1.54305390982979	1.2926649722782e-17	6.01370226233771e-17
SNHG28	0.03388359264	0.136341807863636	2.00856926285616	4.52972221239852e-08	6.96824678999964e-08
ZNF710-AS1	0.84068886476	1.75757994889572	1.06394644688147	2.4669835055284e-05	3.06938645455278e-05
AL121890.5	0.03825139016	0.144474426085561	1.91723005357176	1.80591828321956e-08	2.88886928029973e-08
AP005057.1	0.02157622854	0.400159764967914	4.21306150205883	1.10237332302083e-08	1.79019478932388e-08
MYG1-AS1	0.2047488515	0.733007419804813	1.83997244262625	1.14875901487312e-18	6.46932708375915e-18
NOP14-AS1	0.50803085146	1.0868127577246	1.09711538999711	4.54366668124667e-21	4.75603371091363e-20
AL157392.3	0.12352642354	0.332407753446524	1.42813435176746	7.15662333512716e-19	4.33448318976569e-18
AC000123.1	0.4334090774	0.959739734510695	1.14691385409838	1.65065911655412e-12	4.06543409013201e-12
CTBP1-DT	0.73800061466	1.79760263952406	1.28438022504568	1.00366154576489e-21	1.20815758571449e-20
AC102953.2	0.07701460518	0.528264940449198	2.77805769320872	6.34095324818127e-24	1.48935072634111e-22
AL139349.1	0.1061600527	0.398728273831551	1.90916491849884	2.53655261893939e-12	6.12205556901913e-12
MORF4L2-AS1	0.03583861058	0.141428854647059	1.98048988017402	2.49372110422441e-18	1.3122696302558e-17
AC106820.5	0.02428352614	0.167348858620321	2.78480887990038	3.89997004870137e-15	1.29954019269876e-14
AC012073.1	0.13768985386	0.523905352751337	1.92788394857299	2.47548886299301e-12	6.00477525204602e-12
PKD1P6-NPIPP1	0.10179859998	0.20807167486631	1.03136286163624	2.00705571956135e-10	3.8423454976133e-10
AC096733.2	0.1249751099	0.270541151545455	1.11420726089255	2.6745030742132e-08	4.20883690464012e-08
AC024060.2	0.86912972148	2.73327619558824	1.6529878236401	8.18842080176777e-23	1.34426296559193e-21
AC100861.1	0.21032418652	0.546625069564171	1.37793686258935	1.48771816734241e-11	3.26349110512697e-11
AL033384.2	0.0119801948	0.137089790657754	3.51639786292727	5.68250197866139e-11	1.17682782912923e-10
DDX11-AS1	0.01608004668	0.195023095307487	3.60030148326827	9.30518999733342e-27	1.12011224592901e-24
ASB16-AS1	0.83519158772	2.62452267664706	1.65187597704029	2.86266348728655e-25	1.25306588102589e-23
LYRM4-AS1	0.33693317208	0.836039017743315	1.31110780101366	3.17912355562717e-14	9.41998764328912e-14
CAPN10-DT	0.03977362566	0.328856898131016	3.04757594711872	2.78465847917222e-27	7.21724584812711e-25
AC025917.1	0.08462713418	0.178544128470588	1.07708847377826	0.00486459631777804	0.00518782530899253
AC096642.1	0.02324317152	0.13122701823262	2.49718594358363	5.85535550477457e-19	3.63787571038575e-18
AL360181.2	0.33457423412	0.846638555684492	1.33941984374669	5.2252963252575e-10	9.65827324610935e-10
AC027796.4	0.10629395752	0.583389063799465	2.4563987552691	1.25124658087645e-17	5.84927406497098e-17
AC092757.2	0.02968171986	0.157425769120321	2.40702512164784	1.13570304435338e-10	2.24115170432849e-10
AC100872.2	0.01755667478	0.250423390069519	3.83427778871937	7.1060919638767e-11	1.44982342398586e-10
AL354760.1	0.05835021396	0.221020298144385	1.92136901930051	2.26942430223201e-13	6.05389363725603e-13
AL138756.1	0.16356398566	0.445895826601604	1.44685157328773	2.77270908550196e-11	5.89430209566973e-11
AC087289.5	0.064580506	0.161602581360963	1.32327959329538	4.23030394582115e-07	6.04418798193734e-07
AC011476.3	0.07876088166	0.21255052802139	1.43225467678082	5.13242370098073e-08	7.85774884585762e-08
AL157932.1	0.07729795136	0.19366210468984	1.32503959485459	8.85536644279347e-06	1.1400692358837e-05
AC025178.1	0.12950590988	0.343691675502674	1.40809697342242	6.16858342807828e-11	1.26930466693149e-10
AC016737.1	0.02769003012	0.202189402644385	2.86826885511109	6.79458058228536e-19	4.14125386122836e-18
SEMA6A-AS1	0.06014843236	0.128280489569519	1.09270272255324	2.62835986476729e-08	4.15617495857291e-08
AC004687.1	0.19652093818	0.638454567481283	1.69990092963057	1.52724014780787e-06	2.10405187745204e-06
AC114763.1	0.09043632042	0.237235715903743	1.39134702487525	6.26883534358398e-14	1.77034851491829e-13
AC091057.1	0.03118587072	0.230632126171123	2.88662904375348	8.91836630466338e-23	1.43139779189847e-21
AC010326.3	1.2388883319	2.9592111815107	1.25616650189913	4.83059539408731e-17	2.04927901520092e-16
MCCC1-AS1	0.06495224944	0.301272467245989	2.21361743825731	6.43723396787223e-15	2.08488809163149e-14
NCBP2-AS1	0.03430238584	0.113716375382353	1.72905919109371	6.05151354484276e-08	9.16974966000179e-08
AC010761.1	0.21984332082	0.749768758104278	1.76997000972912	8.80492582879184e-18	4.21847938961519e-17
AC011921.1	0.02221986532	0.197765656909091	3.15386993860061	1.33128126452128e-20	1.16547623430363e-19
CBR3-AS1	0.03883953126	0.116160058505348	1.58051639045678	4.81853474127517e-14	1.38929609456527e-13
AC092171.2	0.3208824375	3.08269247302139	3.26407423902277	1.15354070841583e-27	5.55429851102222e-25
LINC02361	0.13111601916	0.273530830302139	1.06085949346936	0.00793545266545905	0.00837003386291026
AC022182.2	0.04980003926	0.133906712919786	1.42700950191752	0.00122676744140339	0.00134860393387154
LINC00893	0.06449090324	0.275799102842246	2.09645018311213	3.46211433434083e-19	2.29932145101394e-18
AC016866.1	0.04787987298	0.151407384139037	1.6609443371963	0.00207904815839513	0.0022571853174008
AL136531.1	0.17549633974	0.477562554745989	1.44424877950058	1.15317664129539e-11	2.58257931527316e-11
AL008721.2	0.03523218734	0.140269373516043	1.99323409421117	1.3084289941265e-13	3.54934400378541e-13
AP001107.4	0.03805176802	0.174733188352941	2.19911826278298	2.16572095282089e-11	4.64496498344436e-11
AP000487.1	0.03728622922	0.110561652914439	1.56813628058515	2.17328660118175e-17	9.6892360969353e-17
AC008764.8	0.0398189365	0.155543017855615	1.96578704081816	2.3308919095234e-20	1.95186861640959e-19
AC008105.2	0.11302261376	0.292379974927807	1.37123304620962	3.1035125964556e-06	4.1799757068346e-06
LINC02878	0.03463097262	0.140761244393048	2.02311536164558	7.56121272628712e-19	4.49472089840401e-18
LINC02100	0.06855571922	0.231366175192513	1.75482903151755	6.72755955222177e-06	8.75491871458049e-06
LINC02709	0.0347522832	0.16768237315508	2.27055137004607	6.35688255584576e-15	2.07584468583333e-14
AC020659.1	0.04379848774	0.144419241596257	1.72131000860009	0.000560660606379782	0.000630743182177255
AC002128.1	0.06540640614	0.28892775231016	2.14320493488226	7.90628809481458e-18	3.80687771765322e-17
LINC01132	0.0456617907	0.154514410973262	1.75868205572787	8.71706439307796e-15	2.75231252752048e-14
AP001505.1	1.2787117907	3.85531368456417	1.59215711734604	1.7715979923455e-12	4.33007326555512e-12
AC007405.3	0.90343570846	2.43441638114706	1.43008210407078	8.71708536753631e-15	2.75231252752048e-14
GARS1-DT	0.15057953762	0.515298876697861	1.77488371327062	1.04319114408141e-24	3.34864357250133e-23
ACBD3-AS1	0.05150450382	0.147591700502674	1.5188410972354	3.95749768900558e-06	5.26390921893974e-06
SBF2-AS1	0.23366179714	0.755555693037433	1.69311622435078	3.37966644212992e-22	4.6494554053873e-21
AC109479.1	0.04426620496	0.150994442593583	1.77021785319975	6.904883741551e-06	8.97355336452579e-06
AP001160.4	0.10534317428	0.318477969852941	1.59609674243496	3.55375348621213e-09	6.04640389968601e-09
AC048341.1	0.04618227102	0.159251803417112	1.78589868539203	1.11361345780082e-17	5.23126712127897e-17
AC004241.3	0.19051895902	0.389006780117647	1.02986072953338	5.65478897187755e-08	8.64374885701283e-08
AC009549.1	0.09958636724	0.327969933847594	1.71954339913652	2.91460888467256e-11	6.18230915405215e-11
AL353796.1	0.16329197482	0.404997448636364	1.31045892981233	6.95670423998223e-18	3.38348797126408e-17
LINC02449	0.03157698386	0.110808864962567	1.81112802397325	3.64232405966561e-09	6.16442542962739e-09
KDM2B-DT	0.05578692448	0.184051631016043	1.72211161130067	1.02942063174421e-11	2.31619642142447e-11
AC092802.2	0.06309332268	0.133277425954545	1.07887320821274	4.09465986698534e-07	5.8590749656863e-07
LINC01138	0.22635293182	1.05528441271658	2.22098597797745	5.95904578997195e-23	1.08274737655528e-21
TMPO-AS1	0.22392763438	1.15424192004278	2.36584114935336	1.33986534680331e-23	2.86731184215908e-22
AC004816.1	0.14539776612	0.996639123508021	2.77706610478962	1.31646889616902e-22	1.98087429220432e-21
STARD7-AS1	0.40499905444	0.896532260082888	1.14643695707487	2.68038711708151e-23	5.37752665364478e-22
AC016745.1	0.052903776	0.146325247989305	1.4677361204286	0.00201661661460909	0.00219187562061913
MUC20-OT1	0.32776743798	0.844240261796791	1.36498109585	5.79591158450415e-18	2.84768513054974e-17
AL358472.3	0.2118188954	0.6061332623877	1.51680372324062	7.46426882368592e-15	2.3801855646934e-14
AC022150.2	0.20315730752	0.547938050037433	1.43141553217681	0.000316915637600333	0.00036418825657413
AL050341.2	0.90112099576	2.17959497856685	1.27426733388215	7.24315782576596e-16	2.59299664914967e-15
SNHG20	0.36179540054	1.2887042541123	1.83267524392824	3.88786454821327e-24	1.00950239407145e-22
AC097534.1	0.04059767548	0.133232188082888	1.71447364100304	1.98697105487477e-07	2.89041257680423e-07
LINC00622	0.05168506458	0.257883172114973	2.31889828405142	3.22004912851677e-15	1.08045550897618e-14
AC124312.3	0.03307024354	0.137869729259358	2.05970015768442	0.00870284727695652	0.00915939008492801
AC021851.1	0.11133570188	0.306539511342246	1.46115674767679	1.59326511669661e-12	3.94425271819752e-12
AC099066.2	0.03744320352	0.181647251572193	2.27836375944993	3.42514701889122e-06	4.58750567342454e-06
AC004908.3	0.07384916272	0.207357024815508	1.48946345416996	5.55122026778797e-10	1.02410442871261e-09
AL683813.1	0.07553525216	0.208365736302139	1.46389605032305	7.4643410232337e-15	2.3801855646934e-14
AC132872.3	0.24856762618	0.632864136791444	1.34825740540711	1.93282713574914e-09	3.39036891024849e-09
AL137127.1	0.06984639896	0.14465846965508	1.05039315228203	2.00708843497672e-10	3.8423454976133e-10
ARHGAP27P1-BPTFP1-KPNA2P3	0.1773788217	0.584584520475936	1.72057785967995	8.62856188079578e-21	8.06728649631683e-20
HM13-IT1	0.1910989246	0.402451635550802	1.07449575875751	2.13040557468699e-06	2.89771266726493e-06
AL662797.1	0.08596028834	0.232919160262032	1.43808709540469	1.99811009886063e-11	4.30465330022995e-11
AL096701.3	0.0580442961	0.12193814881016	1.07092334083092	2.71036203371092e-06	3.66069935268389e-06
CTBP1-AS	0.07177613862	0.208616642681818	1.53927803854145	2.5295891357238e-12	6.12058878819603e-12
AC015871.3	0.35920517054	0.808541219850267	1.17051320796805	5.85817367840819e-13	1.51244537595364e-12
AC009237.15	0.24623237584	0.665483481040107	1.43438238838072	5.70816487548849e-12	1.31192428999891e-11
AL355297.3	0.1578007517	0.37979608886631	1.26712097092188	9.4752172755391e-07	1.31289701242362e-06
AL117379.1	0.12615336914	0.619513826700535	2.29595774525328	1.10379260370325e-21	1.29628326508077e-20
AP001453.2	0.13596156718	0.570928365957219	2.07011084633961	6.22964403497254e-22	7.89361474431389e-21
MIATNB	0.19810190208	0.402960324770054	1.0243950665005	4.91866792489773e-11	1.02304043448737e-10
AC133644.1	0.04798393452	0.407607753671123	3.08655813156564	3.35839327345069e-09	5.75468455931141e-09
MID1IP1-AS1	0.32209558306	1.01014555151337	1.64900240327239	2.55306182464015e-09	4.42193981497925e-09
AC004471.1	0.06907552598	0.175807084983957	1.34774666423624	3.73115845811604e-08	5.79533160510604e-08
MED8-AS1	0.08536346914	0.334226912569519	1.96913719348855	2.78010883726145e-15	9.39384143958869e-15
AL118505.1	0.01199474176	0.120999110799465	3.33452244276365	3.50881917330456e-06	4.69304564429485e-06
ZFAS1	6.45919007148	19.5377496005695	1.5968391247447	1.37783680642313e-17	6.34859734251423e-17
AC002116.2	0.1015837805	0.45534575240107	2.16429235548402	5.13492593086965e-19	3.25324583646544e-18
AC073842.2	0.03558862822	0.299098516064171	3.07113252305364	3.30244082072718e-17	1.43254527493706e-16
AC026356.1	0.06891122672	0.240152957157754	1.80114262866929	2.38648815198725e-09	4.14835395372513e-09
AC055822.1	0.2216198132	0.704283911700535	1.66807026030018	4.86351112326015e-14	1.39807797364165e-13
AC027020.2	0.12467863218	0.329463516612299	1.40190448347494	8.9279127433173e-07	1.24063203056487e-06
AC018904.1	0.95088667646	2.4117302548369	1.34272323412494	4.93676916574817e-16	1.82149758874157e-15
AC016888.1	2.41670228062	6.05820781599198	1.32585131308716	2.702380615207e-12	6.50598133111085e-12
AC074117.1	0.47266937136	1.29454940303209	1.45354673568199	4.76134344589872e-21	4.82649867200049e-20
AC138028.6	0.0447472601	0.117087934221925	1.38772116225817	4.25550725771346e-08	6.56739341214433e-08
AC048341.2	0.21502489894	1.0879208413984	2.33899795559452	3.03161349103691e-21	3.31754976348698e-20
LINC00839	0.05469257908	0.339929025601604	2.63581655443193	1.31300004617351e-07	1.94227195770367e-07
AC010501.2	0.05570072838	0.181290609842246	1.70253610250443	9.55821047051188e-06	1.22727422441373e-05
AP001469.3	0.06774923658	0.435884565029412	2.68566952285521	1.4507417334339e-22	2.11676407469219e-21
AC107982.3	0.07880010228	0.166712040855615	1.08108890004848	4.1513208109606e-06	5.50650405090228e-06
AP001628.1	0.03997880612	0.207195544387701	2.37368568419943	1.31800367742878e-11	2.93126452970881e-11
AL359921.1	0.10437301002	0.314054265965241	1.5892651749938	8.08092572968924e-11	1.6280191375922e-10
SNHG15	0.90747746828	1.88403177109091	1.05388956577906	8.8344584042312e-06	1.13890005934065e-05
AC009061.2	0.08936014434	0.255125613540107	1.51350432546906	5.67260023398098e-18	2.8013918078583e-17
CSGALNACT2-DT	0.0352946998	0.178350212481283	2.33718947902341	4.50792999694681e-22	5.94676244802709e-21
AC068580.1	0.2047223472	0.892078858467914	2.12350265442259	2.96742021887304e-13	7.80772041195284e-13
AL355574.1	0.2193727732	0.917609600877005	2.06449600519448	6.62384834136742e-19	4.06290825015084e-18
TTC23L-AS1	0.17444161642	0.511458484783422	1.55187287682591	1.45067450016342e-16	5.74896931546244e-16
AL138828.1	0.00919142892	0.327387385168449	5.1545657594607	4.9736344746982e-11	1.0322435342962e-10
AL008582.1	0.04417328128	0.258736057275401	2.55023521324725	5.76858455195002e-16	2.11222316483949e-15
AC011498.6	0.04413098266	0.255454446045455	2.5332022681527	5.12574605979999e-18	2.55756137595202e-17
Z98257.1	0.17020228846	0.806714970681818	2.24480859416259	1.07691135171431e-08	1.75180005354878e-08
AC004540.2	1.74929568322	0.567111353352941	-1.62507022451686	8.0770842043248e-20	6.10388704164885e-19
TAF1A-AS1	0.7471744532	1.49902604567112	1.00450841690821	1.23432788404245e-09	2.20940102664104e-09
TMED2-DT	0.05943551874	0.240589488516043	2.0171763615629	2.99781759008395e-27	7.21724584812711e-25
LINC02041	0.08091321778	1.09287846509893	3.75561376607395	0.00272886316847431	0.00294607088704121
AL163953.1	0.01739862388	0.392579555601604	4.49593993567211	3.80927460657704e-12	9.01309937624985e-12
BX322234.1	0.06831118812	0.159044129970588	1.21923333563843	0.00354971898807069	0.00382369058782111
LINC02035	0.29128703382	0.618881060451872	1.08722068835801	1.70979949223548e-10	3.31963086899751e-10
AC137932.3	0.05336703778	0.150861529802139	1.49920412103142	2.7575891616404e-13	7.31558777592205e-13
AC109449.1	0.03994243742	0.120875383703209	1.59752619074055	5.74970544712296e-11	1.18819020291404e-10
AC010547.2	2.315825053	1.13197424994652	-1.03268513005536	5.12075962302044e-24	1.23282287924217e-22
AL133215.2	0.01763364772	0.177145215216578	3.32852964957474	2.1034863527683e-18	1.13165215514853e-17
LINC01857	0.2596076917	0.53409474923262	1.04076257256395	0.000205373607978584	0.000239436785088833
PAXBP1-AS1	0.09509744852	0.208633307529412	1.13349095815175	5.44549349442819e-14	1.55148231808708e-13
AC006252.1	0.02310901826	0.155036585136364	2.74608082292281	1.05746096027196e-18	5.99020532201116e-18
FBXL19-AS1	0.07276656658	0.359615754596257	2.30510858076865	4.87902040323117e-18	2.44713367099563e-17
AC027644.3	1.31339868728	2.82376898168449	1.10431714520126	8.81932893090865e-08	1.31674631945194e-07
JMJD1C-AS1	0.09124085046	0.19227418181016	1.07541325424925	0.000416059646035538	0.000474724576717899
NFYC-AS1	0.12135654168	0.354929960975936	1.54828248433223	1.42600877828563e-11	3.15688839882543e-11
MALAT1	2.15759436804	6.15217703570856	1.51167335821491	1.03941641158225e-15	3.65313140275075e-15
PXN-AS1	0.72014822816	1.89467772199733	1.39558667966974	4.6512457312552e-21	4.81628993462232e-20
AP000695.2	0.03516368532	0.191274790312834	2.44348855673778	1.96460465345574e-10	3.77627601053469e-10
GIHCG	0.38910954156	1.92501601757487	2.30662218721854	3.98684818866711e-24	1.00950239407145e-22
THUMPD3-AS1	0.41755299072	1.43405760614171	1.78007177477936	6.84860488261569e-25	2.35543089355675e-23
AC022211.3	0.05149463986	0.137638217315508	1.41838693824844	3.25273576351525e-05	4.01073564694646e-05
AC107464.2	0.08271454308	0.188314938131016	1.18693453154823	0.0225052492824805	0.0231792032716885
CR936218.1	0.09251613808	0.23757016394385	1.36057671212644	0.000213998994301616	0.000248589905322625
AC004846.2	0.06222908298	0.16632894442246	1.41837835538801	8.24571770699668e-08	1.23301648320463e-07
AL606489.1	0.05593846522	0.834341377609626	3.89872521861804	8.23275306583487e-24	1.84375376799976e-22
MAPKAPK5-AS1	1.35074171678	3.96756697948396	1.55450274360415	8.8306412699415e-27	1.12011224592901e-24
AC005920.4	0.45807045372	1.22888870691444	1.42371285056046	0.000375450213327675	0.000430939875368952
AC078909.2	0.0227441888	0.344964212775401	3.92287681667245	3.74363388785968e-17	1.61664548610263e-16
AL132989.1	0.29530129002	0.661630484403743	1.16383804885215	1.60932328100516e-07	2.36607377039385e-07
AC025171.2	0.10225594204	0.471545097647059	2.20521107415215	2.06580621471031e-20	1.76050565023542e-19
THBS3-AS1	0.04689124386	0.17825073626738	1.92651758144419	6.90480029546776e-15	2.22385374064731e-14
SNHG12	0.47360219548	1.81126697168984	1.93525153398889	7.10437490533296e-22	8.77117055619954e-21
AL359504.1	0.17578608238	0.544794728860963	1.63189189306298	6.38762320517247e-14	1.79862021829856e-13
AC010487.1	0.02885524864	0.131319179513369	2.18617197345013	0.000306924031687337	0.0003531276493607
AC006480.2	0.0546749878	0.181339773967914	1.72974249331554	8.93577583265077e-14	2.47987092992585e-13
AC027271.1	0.09797167586	0.271767737703209	1.47193757626616	6.64574597134864e-10	1.21439342892006e-09
NDUFB2-AS1	0.12890228568	0.362969186093583	1.49356923164209	1.2848762469769e-22	1.96402512037898e-21
AL356481.1	0.129433401	0.28103721423262	1.11855122034714	6.45167862207874e-15	2.08488809163149e-14
AC004812.2	0.15645057386	0.507039273997326	1.69639054872822	7.0721518685721e-23	1.21615754454195e-21
AC022167.2	0.15858867796	0.359017472053476	1.17876427925986	3.46158690596281e-16	1.3072581138989e-15
AC111000.4	0.12234458224	1.12700348875401	3.20346986015005	1.77748894166512e-17	8.15105643249291e-17
AC099850.3	0.18316625568	2.08155360640642	3.50643506432584	3.81021283453766e-18	1.94139415855014e-17
IGBP1-AS1	0.03746648182	0.124261482149733	1.7297067503859	6.34955412838742e-10	1.16247540411351e-09
AC073575.2	0.07663636902	0.250973652826203	1.71143480435333	3.50736770380488e-14	1.03607211618531e-13
SLC30A6-DT	0.040778061	0.233549543459893	2.51786354314061	2.33093175296123e-19	1.61488293388609e-18
AC010834.3	0.12030223066	0.360451446529412	1.58314154548108	2.02108551358401e-12	4.92735531539595e-12
AL161452.1	0.03929560346	0.132706522890374	1.75579947240272	1.22594084655319e-13	3.34442219612103e-13
U62317.3	0.07716594008	0.242031500649733	1.64915871941125	0.00282688300916408	0.00304847518233484
AC023090.1	0.00774640442	0.626512414818182	6.33767246494275	7.5404816080211e-09	1.25197996353868e-08
LINC01176	0.43653034786	1.2106823594893	1.47166654268566	1.29488918084183e-15	4.48553338543411e-15
AL031670.1	0.07406896838	0.176517173307487	1.25286740088725	1.77990449776779e-05	2.23766061533992e-05
AL671710.1	0.07523443074	0.260757495048128	1.79324375942623	3.55254971357477e-21	3.801228193525e-20
AL121772.3	0.04510120752	0.234478953933155	2.37822047174961	2.14432545611628e-16	8.29311411341357e-16
AC004771.2	0.05828794594	0.154393374606952	1.40534137714329	1.27557958657285e-05	1.62055823465654e-05
SNHG1	1.24386105702	6.04175379447326	2.28014205333034	4.46995210560964e-26	2.86970925180139e-24
AC012467.2	0.57100425582	1.26954857729144	1.15274219504823	5.49539096880567e-20	4.33775533029497e-19
AC107081.1	0.06727399796	0.164222692165775	1.2875325890567	6.39927394719077e-08	9.64429932819208e-08
MAP3K4-AS1	0.08076899408	0.207743217930481	1.36292790205283	3.60793923828808e-09	6.11698149026659e-09
CRYZL2P-SEC16B	0.19888027206	0.42548066455615	1.09719339685308	6.39210837454798e-05	7.72347884177693e-05
AL513218.1	0.06802198974	0.268198310585561	1.9792270368973	4.59985715405157e-14	1.33423567450351e-13
AC095057.3	0.17105135652	0.559145660919786	1.70879461763397	2.94960195671723e-12	7.08345806563265e-12
LINC01106	0.05382476024	0.123896043802139	1.2027882275667	0.0286679093038576	0.0291215154637288
AC090114.2	0.2155261656	0.56263933994385	1.38434740196458	3.01191437270517e-19	2.04258700064442e-18
AL133367.1	0.02984165566	0.21661310828877	2.85972106410216	3.81521237113873e-24	1.00950239407145e-22
AL160006.1	0.21547440402	0.817242231647059	1.92324725516827	7.63163946437002e-22	9.30287190403586e-21
AC008870.2	0.08393332888	0.309758791852941	1.88382952502739	4.24005489344122e-18	2.1490383486231e-17
ARHGEF2-AS2	0.01235654998	0.117707613526738	3.25185974353607	6.4509356719283e-17	2.70097871828998e-16
LINC01094	0.05869200466	0.173955329085561	1.56748098613071	3.98265266031366e-05	4.87330941789333e-05
AL035071.1	0.80363297418	1.99884269791176	1.31455627519635	6.45167862207874e-15	2.08488809163149e-14
MKLN1-AS	0.16669021894	0.496121894871658	1.5735251754616	7.04176313361273e-15	2.26040596588969e-14
AL022328.1	0.3174489839	0.790558032882353	1.31634661098447	1.96576888429387e-11	4.24447407079596e-11
AL391244.1	0.0381039381	0.249632477692513	2.71179362870176	1.20127491942319e-11	2.68405509838639e-11
AP003390.1	0.02695749122	0.199059695475936	2.88444299710634	3.28348180141616e-13	8.61578467238082e-13
REPIN1-AS1	0.29150493568	0.867053709181818	1.5726010522524	8.30783682410552e-13	2.10538075305621e-12
AC024075.3	0.17324935306	0.468942039724599	1.4365596544828	1.20414393118949e-13	3.2942914935667e-13
AC127024.4	0.07681687846	0.309316956147059	2.00959067665715	9.53990953906482e-13	2.40495625291084e-12
AL031058.1	2.0640918041	4.9364468853369	1.25796586573003	3.35746211715468e-05	4.12929248891438e-05
LINC00294	0.86222429028	1.87437295979412	1.12027293545936	2.84150235201478e-18	1.46329773528889e-17
LINC01011	0.13124316686	0.437720097850267	1.73776631540951	1.8156496874689e-21	2.0331054058518e-20
AP000424.2	0.12132628762	0.591554043296791	2.28561780525269	0.00187535417813781	0.00204294804699854
ANKRD10-IT1	0.85336754932	2.26904241158021	1.41084441936834	1.66430025383857e-07	2.43574642013152e-07
AL035461.2	0.37012268918	2.05954386917647	2.47624937332576	6.51710909049961e-20	5.0207808433209e-19
FAM13A-AS1	0.07915196026	0.167322450018717	1.07993404252426	9.45301142605768e-09	1.55345563196136e-08
AC008735.1	0.0311280968	0.123565640778075	1.98898835975067	1.03265662530416e-10	2.05464531026427e-10
NIFK-AS1	0.57019911656	1.26488737297326	1.14947122226668	3.89121006531684e-19	2.53191573844603e-18
AC004596.1	0.02946566384	0.115428343991979	1.96989085373918	1.88393305626512e-09	3.31063418464108e-09
AC006547.1	0.21485102478	0.606515787382353	1.49720854026978	1.12216082099946e-19	8.24916695131664e-19
AC112907.3	0.03196995976	0.127020914037433	1.99027722345413	3.68004597027395e-19	2.42731799272179e-18
AC011477.1	0.3782945558	0.986701954040107	1.38310435188428	2.24904150586555e-07	3.2471168967744e-07
ARRDC1-AS1	1.5275048035	3.56903769151604	1.22435822047636	8.4523698588312e-24	1.84991640319419e-22
AP001062.1	0.10465436292	0.308492591411765	1.55960338567692	4.72179370054881e-15	1.56796114952707e-14
AC073655.2	0.07251483228	0.265953094058824	1.87482379997423	1.82730760024453e-16	7.09555330256243e-16
ZNF436-AS1	0.17108427642	0.482941811363636	1.49714219790012	1.47798132067829e-18	8.22714457695487e-18
LINC00997	0.58184814894	1.17815696068717	1.01781716390967	8.00911740377657e-16	2.84604430252282e-15
GAS5	6.02765298026	33.7298113740348	2.48435598382014	3.75044863948574e-25	1.38910847685568e-23
AC114730.3	0.10131337528	0.298498029526738	1.55889675814762	1.77391751385297e-10	3.43028627678797e-10
PTOV1-AS2	0.45324290354	1.55687978840642	1.78030121681933	2.66234941111684e-18	1.38586080157055e-17
NARF-IT1	0.03970187756	0.129343801486631	1.70393177647734	1.65537643050534e-09	2.93038143856e-09
HLA-F-AS1	0.17492371756	0.490937161516043	1.48881246103763	1.86481623103259e-14	5.71916570217957e-14
RASAL2-AS1	0.09048785006	0.251528346104278	1.47492499690833	1.17611355355691e-14	3.70129853619381e-14
AC007066.2	0.08556990732	0.294385449328877	1.7825309315428	9.91068521210167e-20	7.34153066096455e-19
AC093620.1	0.0583584787	0.140678123481283	1.26938381555142	8.67291982639037e-06	1.11957396686514e-05
AC024075.1	0.17466263978	0.549902910040107	1.65460587147588	5.20387353049594e-10	9.6371734805146e-10
AC026367.3	0.17040406844	0.491076889882353	1.52698915010493	2.93894294036542e-13	7.77528036146126e-13
MELTF-AS1	0.11224606866	0.961025270192513	3.09790945074635	7.08037520234606e-21	6.6847071763326e-20
GCC2-AS1	0.10914755812	0.299137863815508	1.45453067895535	1.41715262314591e-06	1.95518334683311e-06
MIR210HG	0.43985065318	1.41938425491979	1.69017954831378	0.000416061830477577	0.000474724576717899
LINC01004	0.20182286834	0.842962096818182	2.06237810889939	2.08634898881769e-22	2.95463834739917e-21
AL356056.2	0.08758221522	0.320232290933155	1.87040894524047	3.92067190724956e-08	6.07988252283627e-08
AC018690.1	0.21290296538	0.473775060064171	1.15400621159716	1.07901817783638e-10	2.13409390666391e-10
SREBF2-AS1	0.19000644072	0.929223494278075	2.28997730842203	2.57580271689064e-26	2.06708168030474e-24
RUSC1-AS1	0.28673254146	1.65477468076471	2.52885723722118	1.14035628813683e-24	3.54246163056699e-23
EIF3J-DT	0.46914956948	1.01564773907219	1.11428026701025	7.31638463049663e-16	2.60951051821046e-15
AL049840.3	0.24460534782	0.554654381259358	1.18113312686085	4.16170378529972e-10	7.79712207245843e-10
AC006305.1	0.00756822152	0.126656827639037	4.06482672307927	0.000235204885539037	0.000272565950390003
MRPS9-AS1	0.04182599106	0.156480995687166	1.90351582508383	3.44058728469082e-12	8.20120186920114e-12
TEX41	0.009754446336	0.163242041673797	4.06480886188523	1.53738334245572e-11	3.35714321719923e-11
AC120053.1	0.5503799641	1.62841885437433	1.56497197410472	6.08765370813934e-20	4.72775042011144e-19
AC055855.1	0.06774378918	0.220243601823529	1.70093951892701	3.55737187108148e-10	6.67787351238102e-10
AC010969.2	0.52783115474	1.19393667159893	1.17757790365563	1.85443390810452e-17	8.41758460085928e-17
AC026333.4	0.04554038302	0.168638513414439	1.88871572396246	2.66756832641961e-08	4.20883690464012e-08
AL353708.3	0.04424963118	0.414772483649733	3.22858285222396	8.46892279920354e-26	4.79739567978412e-24
TMEM147-AS1	0.18305755482	0.685394665877005	1.90463764887549	3.37966644212992e-22	4.6494554053873e-21
MIR325HG	0.02479353024	0.247508703427807	3.31944364713347	1.43453416411766e-05	1.81293490819594e-05
U62317.1	1.54593422764	3.76831011009358	1.28543875472209	5.74476362080383e-16	2.11152952932599e-15
AC048382.2	0.07395941838	0.194879612331551	1.39777738396326	0.000516510794712055	0.000585430719296664
TGFB2-AS1	0.06510962104	0.349643331117647	2.42494134169285	0.000192252522159231	0.000224683469465218
RNF139-AS1	0.0359713042	0.164824323975936	2.19601079131957	8.14172816125516e-24	1.84375376799976e-22
C3orf35	0.04913943312	0.147549376045455	1.58624470017755	4.7409323624862e-16	1.75596840964393e-15
LINC02802	0.03454402542	0.304075945227273	3.13792357725622	5.25596396058482e-14	1.50192679348462e-13
KLHDC7B-DT	0.25917753224	0.800768126136364	1.62744389181865	1.34633061954331e-08	2.16446809118566e-08
AC009704.2	0.05520759174	0.129732996088235	1.23260688455308	6.97799890385657e-05	8.38927958104105e-05
AP003486.1	0.34155772178	0.827402842991979	1.27646050639334	1.61202465280524e-15	5.52448306281653e-15
AL109614.1	0.05246205358	0.172102755168449	1.71392400663869	2.8975950402648e-06	3.90810087363446e-06
AC015961.2	0.03956030802	0.162038585393048	2.03421183117182	2.74111368199642e-08	4.30618674675783e-08
AC008549.1	23.38094882842	11.3130572416123	-1.04734462138822	3.87525454714534e-14	1.13430703006108e-13
AC107375.1	0.16258501932	0.732006964058823	2.17066304111084	9.90709403367784e-26	5.30029530801764e-24
N4BP2L2-IT2	0.08047065676	0.193997539529412	1.26950364244191	9.89134871315992e-12	2.23076552945504e-11
FOXD2-AS1	0.22547194676	1.57958466935829	2.80852542140626	5.04799268613237e-21	4.91032015832876e-20
AC011700.1	0.23329037404	0.548132885064171	1.23239891084484	3.5592811380297e-06	4.74735143479585e-06
AL354950.1	0.0489328775	0.163571395860963	1.74104445452357	0.000841273533120681	0.00093550394041018
AC110995.1	0.43644020528	0.214717287935829	-1.02334565591465	1.29473610375523e-11	2.88618256462103e-11
AC010463.3	0.0315906216	0.14899774128877	2.23772223052018	1.4243023515202e-12	3.55337607387034e-12
PRDX6-AS1	0.20817708232	0.485500931040107	1.22166280749906	4.589881879573e-13	1.19784722223003e-12
AC099343.2	0.06548363296	0.287319046008021	2.1334473621484	1.86183335408414e-17	8.41758460085928e-17
DLGAP1-AS2	0.11816560146	0.42009158144385	1.82989375318431	7.68489227343664e-15	2.44242615819125e-14
AC104532.2	0.08673133192	0.275720901483957	1.66858346733418	3.50358834021826e-11	7.39902537638198e-11
AL592211.1	0.02413322338	0.16914047602139	2.80912941534944	1.01861068671832e-13	2.80263454659926e-13
ITGB1-DT	0.5666525506	1.56388923827005	1.46460203141398	0.00106000559131888	0.00117196944252593
ZNF793-AS1	0.10020045084	0.571154517136364	2.51099209773171	0.000597520307483629	0.000670643422035821
IBA57-DT	0.02174743392	0.171610936647059	2.98022441185422	3.74182218733959e-19	2.45127535129798e-18
AC007038.1	0.17751871718	0.604213335703209	1.76708687919976	3.11438212508638e-19	2.09730768283789e-18
AL050309.1	0.0568575256	0.13088570828877	1.202884354288	0.000103755262381166	0.000122446467736597
ADAMTSL4-AS2	0.19807117166	0.401981833061497	1.02111138460039	1.03018411697356e-05	1.31748646035264e-05
AC005332.3	1.73784765778	4.63555319100802	1.41543989642193	2.31156064857285e-18	1.2230950025141e-17
KIF1C-AS1	0.10226845842	0.223358698491979	1.12700118162233	2.23271881568949e-07	3.22839071998345e-07
AL928654.1	0.14158213734	0.506396569136364	1.83862837066858	4.39660518784251e-17	1.88174702039659e-16
AC011462.4	0.0791418611	0.516273692534759	2.70562318814202	1.75904248937312e-20	1.51246242613064e-19
AL078644.1	0.06213132244	0.195492644914438	1.65372166265484	1.36005434049745e-10	2.66747928696343e-10
LINC00926	0.10668810218	0.29504954465508	1.46755793556844	4.1343381140493e-11	8.65514696484669e-11
AC005005.3	0.06749370562	0.241104996748663	1.83683668060935	3.51228521485065e-12	8.35143373308932e-12
AL928654.2	0.3078207233	0.91662992828877	1.5742490300235	9.10844425920157e-12	2.05902155436881e-11
ITGB2-AS1	0.22740416678	0.47578832940107	1.06506119505713	0.000120317748810819	0.00014129999037173
AC009120.3	0.07823421492	0.206079835005348	1.397331745172	3.30144527487193e-06	4.42798300794104e-06
LINC01436	0.08861548316	1.69084523441176	4.25404201077512	5.70193994264952e-06	7.48088305827178e-06
AC107214.2	0.1149995674	0.265964477320856	1.20960513561204	2.67477485528531e-08	4.20883690464012e-08
AL022157.1	0.06933397976	0.150114062590909	1.11442465555865	1.71921506772828e-09	3.03780570682997e-09
AP000866.6	0.04660990396	0.123707555296791	1.40822516863654	9.04543298201257e-09	1.48901742934668e-08
LINC00996	0.0585775891	0.150885409195187	1.36503258021704	4.36508932841456e-07	6.21831512317045e-07
NRAV	0.82040419934	2.09072242082086	1.34959475062497	3.9787046001535e-19	2.57147149660928e-18
DLEU2	0.18235430244	0.487094135088235	1.41745637354539	6.22761366423136e-16	2.26309130515275e-15
AC005104.1	0.12881286892	0.396971375828877	1.62375825194515	5.08692330728348e-09	8.54922712899475e-09
AL807752.5	0.06377158736	0.143992390368984	1.17500687356047	7.20602532102265e-05	8.62037563247803e-05
AC104758.1	0.0999611686	0.317788145342246	1.66862563537997	6.51592760213665e-09	1.08749363619716e-08
AC008735.2	0.37089611422	1.54677270818984	2.06017415603103	6.95638925449901e-16	2.51842212484306e-15
TNS1-AS1	0.09362320766	0.242340466868984	1.37209723150216	0.000211864545193171	0.000246407677561623
SEMA3F-AS1	0.09138890496	0.232251297585561	1.34559572584311	1.82946718123502e-14	5.62868017740998e-14
LINC01515	0.06244858954	0.137174874061497	1.13527535859604	5.73341286264907e-08	8.72239587161304e-08
AC005165.1	0.00953107704	0.188931785449198	4.30908237544718	0.000295294399485392	0.000340153716153627
AC005387.1	0.1055249652	0.379678567262032	1.84719420804162	1.43963900892624e-11	3.17247680914409e-11
AC092910.3	0.05651630032	0.222570821417112	1.97752553876622	2.70577621345442e-18	1.40089381374011e-17
AC027117.1	0.1200697274	0.484707515037433	2.01324199345231	3.06718028210343e-09	5.27445466368858e-09
HCP5	3.08027313348	8.09691004802406	1.39431316709648	1.13450489744266e-09	2.03829891089045e-09
AC067930.4	0.03243889796	0.154368780307487	2.25058429693679	1.11605394930835e-09	2.01265908835944e-09
AC139887.2	0.21346223494	0.679314339895722	1.67009845348611	3.85910304389114e-20	3.09693019272264e-19
HOXB-AS1	0.0977698915	0.295474277617647	1.59557038580914	5.73334428082126e-08	8.72239587161304e-08
ALG13-AS1	0.10298530088	0.221068257184492	1.10205345004821	0.00362632521411229	0.00390184489518451
AC008982.2	0.09556154558	0.207489611895722	1.11853701603335	6.16845336869196e-05	7.48138613860246e-05
AC004908.2	0.15775491834	0.350595825548128	1.15212383346236	5.38176336013035e-09	9.01328367966178e-09
U91328.3	0.08676049112	0.22909971907754	1.40086556488384	1.25660518595736e-14	3.94172897093465e-14
AC012368.1	0.17829483274	0.46860978134492	1.3941221760167	6.56004852481627e-05	7.89665841174759e-05
AC074135.1	0.00618870026	0.128726967713904	4.37853406407802	9.79951015370858e-06	1.25658166152082e-05
ZSCAN16-AS1	3.44320120444	7.5009162064492	1.12331633804585	1.63612327939217e-12	4.0399659437299e-12
ITPR1-DT	0.0809468797	0.202002908240642	1.31932868921871	1.05308715440989e-07	1.56259311201344e-07
NRSN2-AS1	0.3614323245	0.952883061002674	1.39857363705851	4.25339685705895e-12	9.99029554475066e-12
AC125437.1	0.14437771296	0.33960658326738	1.23401636972871	1.01635746562602e-08	1.65890210067433e-08
AC004943.2	0.12050925476	0.322987826847594	1.42233584643396	1.66909036219785e-10	3.24713943191218e-10
AC012313.1	0.60987427046	1.30476451360695	1.09720569243778	9.69852805416332e-17	3.9078169523679e-16
AL355987.4	0.03268256028	0.266789634652406	3.02910970524058	7.80082644537406e-17	3.19667909229584e-16
CDKN2B-AS1	0.01051062602	0.204333726671123	4.28100684548787	2.68606778614076e-25	1.23175394193026e-23
AL360270.1	0.09494015866	0.222869977382353	1.2311119196595	1.83780500664709e-10	3.54670585451132e-10
ZNF775-AS1	0.01261606358	0.14004736640107	3.47258111271496	3.06538138204249e-15	1.03215464017724e-14
LINC01133	0.03260279738	0.147501945558824	2.1776663230587	0.00163272293992226	0.00178266688338451
AC129507.1	0.26052892298	0.11248468673262	-1.21171493277717	1.49186036363204e-14	4.61949045073201e-14
LINC01089	0.24818924452	1.23395273298128	2.31377463098655	3.8196421927718e-26	2.6273681654566e-24
AL355802.3	0.12238160586	0.583838246802139	2.25418198871403	5.07072023192888e-20	4.03562279615497e-19
LUCAT1	0.02112281268	0.578824120457219	4.7762511827906	1.1198844261504e-08	1.81557020603171e-08
AC010201.1	0.0232249904	0.176635327262032	2.92702400707243	6.35902577695569e-15	2.07584468583333e-14
LINC01549	0.128304699	2.12859372278877	4.05225470050876	0.000559798517689583	0.000630509909397741
AC011468.1	0.29086817414	1.1692542509492	2.00715131870344	8.44380105435066e-19	4.89842193695162e-18
AL356310.1	0.02202990246	0.151084199705882	2.77781777975513	2.78275146985294e-05	3.44445972425242e-05
MCM3AP-AS1	0.0554893278	0.193986105839572	1.80567109244211	4.93134038052517e-21	4.87448608046411e-20
AC009005.1	0.1894605537	1.41391517081016	2.89972615587726	3.68664645455251e-20	2.98340545445354e-19
AC073254.1	0.0997244283	0.201185721451872	1.01250906508978	1.14226274133218e-10	2.24948674826767e-10
AC145207.5	0.19568884918	0.684147936085561	1.8057467685666	4.30051878540126e-19	2.74264873532544e-18
AC008760.1	0.07011358436	0.211698872275401	1.59424768852722	0.00026973917548661	0.000311461422054683
AC108463.2	0.04744427192	0.250161993237968	2.3985567972563	8.3838476042125e-17	3.42103611985451e-16
AC245052.4	0.0523607067	0.178202784157754	1.76696340279606	5.62185659165947e-20	4.401502355909e-19
HECW2-AS1	0.03274189112	0.152826680467914	2.2226868738082	4.84581703004314e-05	5.91447629902604e-05
MIAT	0.05842191758	0.175236029216578	1.58471781163739	2.5907884707408e-05	3.21926360944954e-05
SEC24B-AS1	0.05428736324	0.139904944647059	1.36575863405807	3.14289915511459e-17	1.38201455998874e-16
LINC02870	0.00589172928	0.312604474895722	5.72950347899309	0.000586482815152452	0.000659023280037119
AP000873.1	0.1117559107	0.36177016536631	1.69472229934346	1.2693601178772e-22	1.96402512037898e-21
AL132639.2	0.11329880838	0.298688813919786	1.39851052114585	1.93290506266271e-11	4.18289342773975e-11
ZNF346-IT1	0.04762491648	0.118685618548128	1.31735666271657	2.56971156069058e-08	4.0701188041859e-08
AC139768.1	0.30432422052	0.63949375244385	1.07132110525319	6.5540194980695e-12	1.50274304205736e-11
AC010201.2	0.03949087868	0.279092351858289	2.82115121635096	6.85140208568003e-22	8.56870156949334e-21
AC005261.1	1.63538488092	3.93294957425134	1.26598148122805	2.64751206779003e-23	5.37752665364478e-22
TAT-AS1	0.4270660452	0.881869217847594	1.0461055204389	0.00945374784977271	0.00991716686201647
BACH1-IT2	0.04888653532	0.108069573871658	1.14445133334298	1.90644447362728e-06	2.59675534385159e-06
MANEA-DT	0.05472013814	0.124948219614973	1.1911865672357	4.31217899179877e-07	6.15204202829958e-07
ZKSCAN2-DT	0.06188381672	0.381900602435829	2.62556311207662	1.4228208634692e-26	1.24561499229167e-24
AC099850.1	0.09359733472	0.307721640604278	1.71708655185566	3.89762738628232e-17	1.67563177365619e-16
AC010186.3	0.12488183956	0.329282860032086	1.39876372406103	1.42726755948444e-09	2.54529381441392e-09
AC012676.1	0.07265700056	0.304569971639037	2.06759999522117	3.01339126533895e-17	1.33114485711991e-16
LINC00504	0.0345473436	0.125353725516043	1.85935818486114	0.00132030782560471	0.00144977928854884
LINC00847	2.09864220124	4.26408071532353	1.02277852565504	3.39188982566776e-16	1.2910632024182e-15
AC010809.2	0.10534559658	0.381560461291444	1.85678167056574	1.84313217936389e-15	6.29410031463626e-15
AC120114.1	0.06011328792	0.153720472737968	1.35455348214867	2.15985042841263e-06	2.93361912914156e-06
AC010973.2	0.11030490658	0.626642246403743	2.50614506902516	7.06185291109287e-26	4.25035272086402e-24
BX537318.1	0.47784921646	1.42375840976203	1.57507700549181	6.91735659568986e-21	6.5954598036132e-20
AC090510.2	0.03395048604	0.139456015716578	2.0383060357112	3.53706813531811e-14	1.04165034076799e-13
MIR4453HG	0.2012872763	0.509256791601604	1.33913733552045	9.03415172932248e-16	3.18677220342035e-15
TMCC1-AS1	0.05641854924	0.273121461919786	2.27530121201094	3.72088778270599e-22	4.97668740936926e-21
AC012313.5	0.1042894693	0.214880592072193	1.04294169691923	0.000516735318174625	0.000585430719296664
AP001767.2	0.07247302628	0.331306709649733	2.19265137750451	1.734139936084e-13	4.66473954873992e-13
SCAT2	0.06927342674	0.495127683860963	2.83742667001431	2.53226906364636e-20	2.1022199209409e-19
H1-10-AS1	0.14251560512	0.470600019804813	1.72338148167239	1.56104207548178e-18	8.63956045223537e-18
TBC1D8-AS1	0.10069616018	0.214730398064171	1.09251776864818	4.83668245314914e-09	8.15713695688725e-09
TTC39A-AS1	0.0142310666	0.134792782644385	3.24362755165523	5.83517830388266e-10	1.07238105088531e-09
AL606834.2	0.24864408612	0.546937994374332	1.13729516814847	3.85290973457533e-11	8.11893232909419e-11
AL365330.1	0.37606208606	0.925295021141711	1.29894256433406	1.51312426907013e-11	3.31167879798758e-11
C2orf49-DT	0.1007807427	0.28777386155615	1.51371556497131	1.78014621636625e-19	1.28893293711331e-18
AC078883.1	0.07425241252	0.166459952243316	1.16466532225247	7.08434206426527e-10	1.28721158639386e-09
DNAH10OS	0.08179603534	0.287514941205882	1.81353410768458	8.05528267111006e-09	1.33057242063104e-08
AC116914.2	0.13451845892	0.478186700673797	1.82976985021442	2.27440712104087e-14	6.86600018044626e-14
GPRC5D-AS1	0.40121052622	0.934750913093583	1.22022251814148	1.66416670987166e-19	1.21408525879273e-18
ZNNT1	0.37040738364	1.61505087112299	2.12439484542358	1.38769696185232e-20	1.20392087771512e-19
AC005261.3	1.4773449252	2.97378772726471	1.00929496896641	9.38809238143117e-18	4.43173184476383e-17
AC090589.3	0.35948195126	0.774624970141711	1.10757866941628	5.67428701241834e-08	8.65980727885715e-08
AC010536.1	0.0299662066	0.110732783275401	1.88567403528164	5.05588588738679e-15	1.66740346217585e-14
AP003392.4	0.08462176456	0.193515549481283	1.19334882069551	1.9025754090587e-08	3.03341079291975e-08
AC017083.1	0.0277792151	0.185909118390374	2.74251979092892	1.08083025854237e-20	9.8192409337387e-20
SNHG17	1.42856048208	3.70328570812032	1.37424373950759	3.19099196073365e-16	1.22427301122968e-15
AC004148.1	0.26270780364	0.790841277855615	1.58992911846784	1.0710840583123e-15	3.75074162965362e-15
AC026412.3	0.05606701922	0.125460264414438	1.16200623165637	1.89245540956455e-05	2.3729616658993e-05
AC139795.2	0.31700558934	0.716900267302139	1.17726415239642	4.16874056355394e-11	8.70823679544999e-11
AP000759.1	0.60508500354	1.53736025214973	1.34524553934598	3.17912355562717e-14	9.41998764328912e-14
AC016065.1	0.19920508728	0.475101632735294	1.25398167344511	3.17611575742739e-17	1.39027248836481e-16
AC005014.2	0.06519093792	0.19605459186631	1.58851209518481	9.94097260266308e-09	1.62532370396682e-08
GHRLOS	0.068673218	0.21595573592246	1.6529161615229	4.59657703573309e-14	1.33423567450351e-13
AC010491.1	0.04857525654	0.161224594104278	1.73077831721674	6.08561587521188e-15	2.00015293099967e-14
AC005253.1	0.07854788184	0.27835463257754	1.82527981702211	9.28828976389202e-18	4.40621824760001e-17
ZNF433-AS1	0.08331787896	0.265898162459893	1.67417578922913	3.6866588689509e-20	2.98340545445354e-19
CASC15	0.01922713888	0.120833494879679	2.65180442158948	8.30533736658667e-07	1.15745873864298e-06
TRAPPC12-AS1	0.14523146638	0.386983763096257	1.41391896886295	5.81207110270395e-07	8.21883182364744e-07
AP003392.1	0.1560498558	0.417924994783422	1.42123702019134	6.13994853416271e-07	8.64440122572908e-07
Z94721.1	0.0670819204	0.204605995778075	1.60885252684279	9.90733818398329e-09	1.62257936584624e-08
MACORIS	0.08298994746	0.242905296042781	1.54938544620257	1.61367607849116e-08	2.58564070480364e-08
FAM111A-DT	0.27312099034	0.698282152122995	1.35426990363459	7.4833463079015e-17	3.07968482671331e-16
AC011815.1	0.0384609051	0.148373870764706	1.94777243081445	1.38520724015666e-14	4.30307926538988e-14
AC005306.1	0.04435412882	0.131018454839572	1.5626297265466	2.15442119766769e-09	3.75173166971788e-09
AL031186.1	0.1230741221	0.595767219363636	2.27522129627798	4.86910685025274e-21	4.87448608046411e-20
AC007406.3	0.1152662777	0.23982193876738	1.05699314178253	6.45070292239981e-07	9.02910888702183e-07
AP002336.2	0.11423810592	0.247763455208556	1.11691944286477	2.28522370224166e-07	3.29441680427952e-07
SNHG14	0.21136899106	0.637834183377005	1.59341767654603	0.0061289523346362	0.00650736615022565
AC002398.1	0.30995399398	0.894127509775401	1.5284264917324	4.9582994661882e-15	1.6408393078829e-14
XPC-AS1	0.07968363002	0.18732513468984	1.23318921222177	1.59326511669661e-12	3.94425271819752e-12
AC127024.6	0.05249183818	0.215314258561497	2.0362788365453	1.7311356712201e-12	4.24194313329505e-12
AC245884.8	0.09020135618	0.401267297240642	2.15334255343387	3.44228687919222e-19	2.29932145101394e-18
AL117336.2	0.2378752268	0.826470641762032	1.79675854038278	5.48879696969123e-19	3.45471338680566e-18
LINC01124	0.9493248228	3.41440865783155	1.84666202735687	2.76512393618304e-05	3.42704549619597e-05
AC021321.1	0.0197822395	0.121794892435829	2.62217596945801	1.2778134393135e-15	4.4423622457e-15
GUSBP11	0.03531768676	0.199546617831551	2.49826306897051	1.50451348526939e-22	2.16245744226033e-21
BX255925.1	0.06557104618	0.175505055612299	1.42038177128946	6.17019890412777e-07	8.66271916326556e-07
AC124067.2	0.03227000836	0.247172200013369	2.93725063267799	3.98903879217633e-11	8.38743309359346e-11
KLF3-AS1	0.09720351168	0.239308936719251	1.2997939334244	6.66530117644411e-06	8.68563603912811e-06
AC127024.5	0.18729895604	0.87800436292246	2.22888525036222	9.46863040448326e-21	8.6840867423975e-20
RFX3-AS1	0.06143775008	0.215646901914438	1.81147370076831	1.15690424585655e-08	1.8724349390922e-08
AC026368.1	0.02912194244	0.204192568665775	2.80975187014508	7.08504035791696e-09	1.17839272274163e-08
AL049840.4	0.29017888	0.661768913636364	1.18938500314926	6.50675166635051e-11	1.33603451059606e-10
BBOX1-AS1	0.0057590942	0.319211656088235	5.79252760263038	1.77290620586864e-09	3.12693896749359e-09
AF117829.1	0.13091409482	0.412340799671123	1.65521678498644	4.77498858265363e-18	2.40749424350547e-17
AL591895.1	2.80340599668	10.1593698691818	1.85755832277714	3.08563985894738e-21	3.33873166760261e-20
AC090181.2	0.04239764596	0.140356222270053	1.72703695328319	5.34427438625461e-05	6.50636692030745e-05
AL442125.2	0.02874892122	0.119041392981283	2.04988358735505	1.31937622669985e-05	1.67399118091167e-05
BACE1-AS	0.5609461348	2.14949323127808	1.93806242039036	5.03778848724951e-25	1.79681122711899e-23
CERNA1	0.06635792302	0.316370215136364	2.25327314655592	9.89714969402033e-07	1.36939010852609e-06
LINC00265	0.10631816744	0.263131885994652	1.30739794025348	1.79085067139017e-06	2.44970056327945e-06
AC004253.1	0.1009152811	0.37168786784492	1.88094694724738	7.48418797599956e-14	2.10124577868442e-13
DHDDS-AS1	0.0360117823	0.129793182574866	1.84967369887938	8.89766619894403e-12	2.01610648225485e-11
AL596223.2	0.0168997174	0.235135314270053	3.79842020249392	1.32637373872924e-09	2.36975493580011e-09
AC092171.4	0.0514403944	0.47692158147861	3.21277845936464	3.13808783058556e-25	1.31390373080604e-23
AC127537.1	0.08653521372	0.226043829585561	1.38524330400751	2.66895252789374e-11	5.69889420035847e-11
AC103974.1	0.06015519718	0.164330628906417	1.4498401120564	5.93493759647662e-05	7.20724452132028e-05
AL592148.3	0.1363816059	0.344865553614973	1.33838495664425	2.63359480833416e-18	1.37834336979663e-17
AC073896.3	0.2661607936	0.60305225557754	1.17998494673727	3.58057570555335e-09	6.08129524593982e-09
SCTR-AS1	0.09883609226	0.983149199120321	3.31430049505876	1.05069144274693e-07	1.56144422741558e-07
AC068790.5	0.03102792626	0.12272284940107	1.98376470188319	2.67575592826532e-07	3.84589993868583e-07
AL031846.2	0.04026554562	0.122259060941176	1.60232360313037	2.42322977499577e-09	4.20463112310077e-09
AC006449.2	0.06687908778	0.226647985438503	1.76082626334309	7.71659517550626e-12	1.76091970474231e-11
HMGN3-AS1	0.13947851274	0.343657750323529	1.30092961018981	6.77956226600992e-11	1.38613980088483e-10
AP002907.1	0.05236174362	0.161294736195187	1.62311431312409	4.45846899958082e-10	8.33690416814821e-10
PRKCZ-AS1	0.13826084768	0.387731298347594	1.48766452067632	4.48076975286757e-12	1.04987378881058e-11
AL354836.1	0.48770015222	1.49624004525134	1.6172753209188	2.75142618431814e-15	9.32965991372665e-15
ZNF213-AS1	0.49961511602	1.26714217021925	1.34268936844454	9.1445469248841e-21	8.46749873909941e-20
AC004076.2	0.0250134898	0.110714594874332	2.14606716017367	2.79418493417757e-16	1.0763200366452e-15
AC004492.1	0.0913764404	0.307435933024064	1.75039164858552	1.69224986870098e-16	6.62453912015871e-16
AC006504.7	0.20183603978	0.729382201647059	1.85349119090111	7.09821775045792e-16	2.56014370550224e-15
PSPC1-AS2	0.14040049408	0.410890800938503	1.54920701907145	7.62307573515247e-13	1.9420692944317e-12
AL731567.1	0.07385619052	0.19497306157754	1.40048405220909	0.0455064651538416	0.045553769171673
SLC16A1-AS1	0.0932945278	0.286343483318182	1.61788240334859	3.24359134704071e-17	1.41338392181005e-16
AC243829.1	0.09586277346	0.19950003534492	1.05734641694855	0.0258302134390926	0.0264060462227666
AL161729.4	0.01796649664	0.153436896254011	3.09426441826757	8.0084552495979e-12	1.82320151427016e-11
AC092301.1	0.0331179442	0.111327299673797	1.74912238837839	5.25987771355605e-09	8.82449867274299e-09
AC006435.2	0.07580593716	0.265306181673797	1.807275540417	1.62597782582685e-11	3.54257159789877e-11
HEXA-AS1	0.02153823154	0.114165391727273	2.40615367305029	1.23419104733138e-16	4.9316430646478e-16
LINC01748	0.0026071239	0.233148269005348	6.48264476168108	5.86187714638888e-09	9.80032585411891e-09
AC092809.4	0.03239478636	0.134259822705882	2.0511940938686	2.41077955766767e-15	8.20346542061472e-15
AC063948.1	0.07432237844	0.387161559770053	2.38106714219464	8.41320147238684e-19	4.89842193695162e-18
AC092953.2	0.18003957302	0.40943214728877	1.18531033420043	1.55197603857226e-09	2.75239949382152e-09
AC004585.1	0.11788989694	0.32484107609893	1.46229398667615	1.40250337134601e-05	1.77711940342922e-05
MATN1-AS1	0.10128915836	0.239288121235294	1.24026901891102	2.45958265001871e-14	7.40180653740006e-14
Z83843.1	0.15843462622	0.390198628641711	1.30032103367879	1.36472182919706e-10	2.6711933364162e-10
DUXAP8	0.01107928496	0.16076210126738	3.85899065942782	3.41775178271547e-16	1.29578541998228e-15
AC026369.3	0.50100439648	0.127118576729947	-1.9786483867012	2.65163960563311e-14	7.95491881689933e-14
AC004908.1	0.10014685764	0.266416750371658	1.4115676378937	6.37196219766513e-08	9.63296639929595e-08
HCG18	0.34176698248	0.924909344390374	1.43629893837561	2.0064856555001e-18	1.09166422951785e-17
SNHG30	1.3549424173	3.94449477008556	1.54160898388519	8.44380105435066e-19	4.89842193695162e-18
AC129510.1	0.09014532216	0.278624439671123	1.62799727607147	2.09899897527158e-09	3.66184060359879e-09
AL359921.2	0.47447360844	1.73402384188503	1.86972398714403	1.10095429514266e-20	9.90858865628394e-20
AL356481.3	0.0715660678	0.169277416826203	1.24204189918526	3.23883200048502e-06	4.35006306341293e-06
C1orf220	0.07030569216	0.274948314390374	1.96744703791678	2.71804368032147e-14	8.12880765263843e-14
AC092295.2	0.2549154931	0.579010778192513	1.18357114472729	1.79173281249295e-11	3.8948954817849e-11
AL162431.1	0.03975687852	0.324032603050802	3.02686258505267	3.62428637939023e-26	2.6273681654566e-24
AL161891.1	0.04170253192	0.156192792540107	1.90512099940706	8.85964936857101e-14	2.46585038784216e-13
AL355102.4	0.35058193834	2.51365784401872	2.84196470846785	2.4211349322589e-05	3.0201462950328e-05
AC232271.1	0.08232063514	0.337276049548128	2.03460385575117	4.70597614344751e-21	4.82112236823399e-20
BAIAP2-DT	1.71926412856	4.87797740526738	1.50449187418981	8.92172579548938e-19	5.08379996512205e-18
MIR4435-2HG	0.37221216966	2.01447607756952	2.43620754230222	9.9522084824941e-23	1.57114373256423e-21
AC005519.1	0.05834912106	0.203508005657754	1.80230271954821	3.6639994955576e-12	8.69071801532505e-12
PAX8-AS1	0.14134906314	0.471203184229947	1.73708696740666	0.0357837218740525	0.0361971892486476
AC010615.2	0.01378405976	0.138365406604278	3.32741052646028	3.54482063176031e-08	5.53267790662103e-08
TMCO1-AS1	0.02223209124	0.149893267462567	2.75322001974674	8.23587902076051e-23	1.34426296559193e-21
AL008729.1	0.03572769786	0.149397324695187	2.06403945263088	8.89947022309412e-18	4.24266823011863e-17
LINC00941	0.0158510088	0.203186404318182	3.68015730589371	1.88952973571732e-06	2.57736138172207e-06
AP003419.3	0.06101472118	0.425560025716578	2.80213336744976	1.48171423723314e-16	5.84791315760457e-16
AC125257.1	1.26041786682	2.68878199104011	1.09305067461946	1.38295794010488e-21	1.58546249562024e-20
AC092118.2	0.13883227518	0.34312941228877	1.30540979683781	2.15674237270127e-10	4.10463024686032e-10
AC069234.5	0.05200787872	0.208092353352941	2.00042185209998	4.64982942908172e-10	8.67787934148391e-10
AC105020.1	0.0372734007	0.109566110237968	1.5555832721871	1.07899856000649e-09	1.9494852031637e-09
LINC01311	0.06452531514	0.458009218534759	2.82743944877964	1.33176832036899e-26	1.24561499229167e-24
AC124016.1	0.2569776061	0.622836288951872	1.27721036053341	6.96122952860684e-07	9.72955593040405e-07
MYLK-AS1	0.0974085516	0.699673579216578	2.84456167552251	7.52926001458278e-27	1.12011224592901e-24
AL513320.1	0.04590870194	0.330421349096257	2.84746735899093	4.96053619818777e-21	4.87448608046411e-20
LINC01836	0.22921230452	0.878819225163102	1.93888193810676	0.0042851531872498	0.00460044873948892
AC245128.3	0.30532694202	0.123637543639037	-1.30423800149093	2.01094717632098e-10	3.8423454976133e-10
AL353801.1	0.01395607476	0.121685289497326	3.12418963555112	1.82883927177548e-09	3.21969327005446e-09
AC133550.3	0.05059875558	0.152510716229947	1.59173680882215	3.40364715156556e-10	6.41430960265682e-10
ZNF790-AS1	0.11503809894	0.389645323037433	1.76004975973618	2.91884818699228e-05	3.60828087814322e-05
LINC01224	0.0051938991	0.244184226278075	5.55500821085817	1.88553995437795e-14	5.76436500338402e-14
AC078993.1	0.02604877484	0.834589154735294	5.00177874878906	3.55321310092767e-10	6.67787351238102e-10
DSCAS	0.05769735258	0.15507996440107	1.4264352810123	5.88672362257777e-06	7.71280931774475e-06
AL031714.1	0.10125157376	0.231598965529412	1.19368447725625	7.64496664973468e-08	1.1467449974602e-07
AL355075.2	0.0622286974	0.218147439588235	1.80965158830988	1.36506527012475e-07	2.0161930293407e-07
SUV39H2-DT	0.14632504226	0.604259106783422	2.04599061566678	4.08832745262581e-24	1.00950239407145e-22
AC022400.4	0.10229664468	0.246360535989305	1.26801234645174	9.72456528988085e-14	2.68331128199291e-13
SNHG9	3.26092070218	9.52841437794118	1.54695679682779	1.33206341292886e-10	2.61791238091937e-10
AC004923.4	0.04764288338	0.215747324139037	2.17901003227277	1.2890876545544e-14	4.03049159524639e-14
AC091185.1	0.05268696182	0.135266918957219	1.36029116060457	6.21399870112755e-05	7.52714559646016e-05
ZNF528-AS1	0.12216937182	0.398813210141711	1.70683055474679	1.69755708279968e-05	2.13692479834783e-05
LINC01116	0.03041181754	0.515882904882353	4.0843396941715	8.86556406525311e-19	5.0818679731183e-18
ZNF529-AS1	0.29410918024	0.914214178991979	1.63618037777496	1.19394047709576e-20	1.06459692541039e-19
LAMC1-AS1	0.05245349664	0.176943309860963	1.75417636156304	5.26321577540067e-06	6.96219339520721e-06
AL133410.1	0.04297881562	0.25492219063369	2.56835933183859	2.78711988942895e-17	1.23686472512446e-16
AP003064.2	0.0255047676	0.181865590224599	2.83403374447714	0.000108355363516056	0.000127718745490773
U91328.1	0.47291195652	1.22856172391176	1.37732681897626	2.13178626600902e-14	6.47605733175611e-14
ZFPM2-AS1	0.05386477476	1.49345426585561	4.79316712737045	1.20232643075361e-08	1.94268515573108e-08
AL031709.1	0.0383792891	0.18777623363369	2.29061458242098	5.19283389743042e-12	1.1992084036512e-11
AL049539.1	0.01961834822	0.113585722331551	2.53350601708911	5.10740459983013e-10	9.4767449511299e-10
AP001160.1	0.12079469236	0.416396615136364	1.78540127612525	1.96319855052875e-18	1.07418193418136e-17
ERLNC1	0.05373470148	0.173468446475936	1.69074728738262	0.000820381617865408	0.000914183725650473
LINC02188	0.00779161672	0.190266354291444	4.60995394420751	0.00140113666300855	0.00153678201193307
AC106037.2	0.06340758498	0.206965944620321	1.70666606309623	6.35926565822752e-06	8.30932541231086e-06
AL451069.3	0.005842277	0.22663280571123	5.27768213773764	7.314881166606e-05	8.73974015315332e-05
FMR1-IT1	0.09158433698	0.323831102778075	1.82206876718667	4.95652425926289e-09	8.34463787005273e-09
SNHG4	0.04953610304	0.45571253513369	3.20157177218208	8.03446216697967e-19	4.74674053178001e-18
AC005229.3	0.66062742234	1.68163125978877	1.34795263128754	1.86186679968845e-19	1.32813165044443e-18
U47924.3	0.0248651967	0.185089368727273	2.89602228225486	4.27724871969984e-16	1.59650795235308e-15
AC092119.2	0.04141516818	0.356879050965241	3.10720406441323	2.3433732079053e-25	1.1283341996064e-23
LINC01619	0.04267231062	0.152183685160428	1.83444156631839	0.000116717763913387	0.000137407343091188
LINC00641	0.18522662024	0.425147718684492	1.19867274300835	1.05382632795869e-08	1.71714848362812e-08
AC090409.1	0.0296728436	0.133674703871658	2.17151138623039	1.37890025788266e-14	4.29734934738188e-14
AL139099.2	0.04854095352	0.128782192871658	1.40765876752404	8.87421377210286e-05	0.000105634955037516
AC132192.2	0.11752853808	0.973848204411765	3.05068580209962	4.78009674243037e-28	4.60323316296045e-25
LINC00654	0.06794515422	0.185236799895722	1.44692817051733	0.013355141386472	0.0139339124108045
AL139286.1	0.03942099166	0.266182988679144	2.75538240005024	1.68381733497058e-16	6.61843303500681e-16
DGUOK-AS1	0.11308619216	0.412850064181818	1.86819514268666	6.22761366423136e-16	2.26309130515275e-15
ZNF337-AS1	0.14108742406	0.468124858112299	1.73030397839981	5.86812970347038e-22	7.53467853925597e-21
AC096586.2	0.07504526034	0.204950453350267	1.44944231818087	2.1914173457575e-08	3.48240083162454e-08
SUGT1-DT	0.0844164203	0.434985290208556	2.36537105666869	4.27903894384323e-23	8.24142900584206e-22
AC022400.1	0.0843539447	0.266963771195187	1.66211653072075	4.07704767968984e-12	9.62303165573852e-12
AC004801.6	0.09006847336	0.239353497352941	1.41004877297734	5.77904693477827e-13	1.49602747263212e-12
AL080317.2	0.0722787062	0.284433981695187	1.97645124881193	2.02846887655376e-18	1.09742445400071e-17
AL117335.1	0.05276780768	0.266389214272727	2.33580571998723	7.82295324255527e-09	1.29664440147689e-08
AC115522.1	0.0540694343	0.110670380104278	1.03338398244704	0.0151392457023187	0.0157611822825221
NCK1-DT	0.63622819524	1.4163337676738	1.15454507213137	2.25256775349369e-19	1.58337426760177e-18
AC012615.6	0.11117415256	0.305467024967914	1.45819524255561	3.39638611285547e-09	5.80357395909827e-09
SNHG7	1.41227511242	6.60958274372727	2.22653804449461	1.8704322185587e-24	5.14636064706294e-23
LINC00471	0.05371319044	0.160252221756684	1.57699603676656	1.45487080946126e-12	3.62025992121755e-12
NRIR	0.10526866252	0.236794607360963	1.16956020246434	3.60129371286577e-05	4.42352786414507e-05
AC139887.4	0.04050050028	0.172784295069519	2.09296045815921	2.99945132185229e-11	6.34828928119507e-11
AC010531.5	0.13624158854	0.374683856601604	1.45950665827373	0.00251491511323099	0.00272425562884302
TRIM31-AS1	0.01650268428	0.118736957660428	2.84699643984627	1.30993900528097e-07	1.94072501859319e-07
AC003070.1	0.14139837406	0.401022153406417	1.50391640605553	1.8354395633381e-06	2.50713233970864e-06
AC025048.2	0.07523458438	0.212766997235294	1.49980648051577	5.02701583208444e-10	9.34559120906818e-10
AP002954.1	0.39837220564	0.182595149794118	-1.1254685502648	6.55793003670271e-08	9.85224122518675e-08
AC018638.6	0.03536684038	0.156906184358289	2.14943297462501	7.03971188919977e-09	1.17287933378882e-08
AC109460.2	0.07585486664	0.282470553026738	1.89678682947311	1.75966725847808e-10	3.40957659942533e-10
TRAF3IP2-AS1	0.10813502876	0.230906525497326	1.09447500601566	8.76638272489732e-16	3.10368623679269e-15
HAND2-AS1	0.31515006552	0.101819850669251	-1.63002010783533	4.89579304997517e-22	6.37114690152174e-21
RAD51-AS1	0.34328084884	1.05651729369251	1.62185510363399	7.46784104588866e-20	5.70756422792919e-19
LINC01139	0.035455534	0.881145753278075	4.63529794984265	0.0448659904240923	0.044959363973362
BX322562.1	0.79312921426	2.01964416480749	1.34847330136244	0.0165415606215315	0.0171469568122011
AP001372.2	0.55406280574	1.19957798318984	1.11440552140661	1.21965482031408e-15	4.25553475348717e-15
MRPL20-DT	0.35164595488	1.04978835644118	1.5779029746974	1.30974764246434e-20	1.15714401806712e-19
UBE2Q1-AS1	0.04953391816	0.20967525652139	2.08166797252584	2.20735703073667e-10	4.19267222997912e-10
AL031985.3	0.2189385479	0.723300283320856	1.72406872859518	8.17654650438942e-20	6.10388704164885e-19
AC009961.1	0.05169072394	0.146497599989305	1.50289971695339	2.00341392473849e-14	6.10534053646571e-14
AC084824.4	0.428670073	1.02441447536096	1.25685993796232	1.66436452391389e-13	4.48958833761646e-13
AC104794.3	1.43196341108	3.12183439339305	1.12439937753047	4.55365635977141e-14	1.32883971953329e-13
AC016747.1	1.0908855132	2.80953191341711	1.36483008701621	8.59921395314718e-27	1.12011224592901e-24
AC063965.2	0.07469798118	0.157726910323529	1.07828766647336	0.00616542696850225	0.00653888344787188
AC073046.1	0.18746086618	0.391186577008021	1.06126741322959	0.000711523761566247	0.000795815775131586
AC138356.1	0.8113591166	0.235931879807487	-1.78197023579176	7.70189672334342e-23	1.3012151832596e-21
AC015849.3	0.18432623468	0.565450406280749	1.61713907525526	7.65048666268673e-10	1.38746114052115e-09
AC027237.2	0.02701972332	0.112078948724599	2.05243052202926	1.95423300324636e-09	3.42168433113863e-09
AL354892.2	1.05655806722	2.28470900379679	1.11263836713532	8.23982906926845e-08	1.23301648320463e-07
AC010168.2	0.05343693948	0.195717222387701	1.87286142623769	4.46144731827966e-16	1.6588315704646e-15
AC145285.6	0.05531950512	0.215449672508021	1.96149074997153	8.1760059867571e-20	6.10388704164885e-19
AP003119.1	0.19524530202	0.959530530609626	2.29704087647466	3.03923414532582e-09	5.23574683711765e-09
EIF2AK3-DT	0.1759610738	0.407394913740642	1.21117165818896	1.39650409421019e-13	3.77762203012476e-13
LINC00862	0.05797468836	0.303941440165775	2.39029832419098	4.97071965358988e-12	1.15623261507417e-11
AC109460.1	0.03444411192	0.139360209751337	2.01648941414918	2.75272339565977e-19	1.88005151065274e-18
AC015813.1	0.20915472736	0.796465337885027	1.92904097067783	6.0773841573656e-17	2.55568600154719e-16
AL513534.2	0.12743029318	0.46927909455615	1.88073791168927	6.82705917948402e-13	1.74852606112849e-12
AC012254.1	0.07265922698	0.175838815550802	1.2750356513022	0.00177267807494909	0.00193328311005207
AC026369.2	0.19816192786	0.54870930121123	1.46936222191614	1.89343959362876e-13	5.07905941132172e-13
AC136475.2	0.53291523848	1.35071081267647	1.34174083452932	7.27034807692862e-13	1.85712074219689e-12
AL158835.2	0.03450573954	0.132288994465241	1.93878478549484	2.665919490079e-06	3.60573099571078e-06
AC022211.2	0.07203852728	0.326489714385027	2.18019694942512	8.63131904278538e-19	4.97722169952235e-18
AC080013.2	0.03506032526	0.175494531917112	2.32351479416386	5.20381103860538e-14	1.49144941374315e-13
AC104695.2	0.08338808488	0.214637539433155	1.36398926067043	1.6784849830917e-06	2.3025370921899e-06
MRPS30-DT	0.0442368212	0.160338640131016	1.85780251933451	2.96658996251371e-13	7.80772041195284e-13
SNHG10	0.45510174896	1.51893427913102	1.73879841330268	1.55511264716088e-23	3.25559452003463e-22
AC010319.4	0.08482175484	0.255918708181818	1.59317937955596	5.59032158678143e-13	1.4510726922023e-12
LOXL1-AS1	0.04740842856	0.210284977171123	2.14913030896086	0.0156191132053182	0.0162256807084374
LENG8-AS1	0.19032724812	0.882615372168449	2.21330275516713	1.8704322185587e-24	5.14636064706294e-23
LINC00115	0.17510930108	0.397826223981283	1.18388266335466	2.45385684501884e-12	5.96733369129581e-12
AC079174.2	0.04837845638	0.26669463568984	2.46275216389755	3.99450552877928e-21	4.22715255408181e-20
AC138230.1	0.11069579664	0.265343464799465	1.26126057585152	1.91244954981427e-10	3.68337783294228e-10
AC021078.1	0.38029550668	0.8290835975	1.12439668459851	9.11126601595649e-14	2.52130723372589e-13
AL691482.3	0.15800688422	0.495739898235294	1.64959595802806	9.04812465957715e-05	0.000107439507363413
RBFADN	0.0361188798	0.113238059326203	1.64853387514208	1.03080680748219e-12	2.59181972742911e-12
AC026401.3	0.91381683726	3.27051091351337	1.83953909878154	2.23732874065119e-18	1.19035777748458e-17
WASHC5-AS1	0.04910907402	0.132797347360963	1.43516480395585	1.65866618153778e-07	2.43119563595264e-07
LINC00894	0.0420948794	0.196207781	2.22066560203846	7.4795535670051e-19	4.47379508386703e-18
Z98884.2	0.17115510486	0.468986825205882	1.45424307236163	1.43757574068404e-11	3.17247680914409e-11
AC010245.2	0.1683877522	0.362418665433155	1.10587005276742	3.43249595775359e-13	8.98231958509975e-13
HCG15	0.08380550774	0.262344306852941	1.64634451552776	1.09842697655887e-05	1.4028981146236e-05
AC027601.1	0.05211153178	0.175775255254011	1.75405742204786	7.3161109010015e-19	4.40338424854028e-18
AC018766.1	0.03705140548	0.123318144850267	1.73478491659889	5.8559545397101e-08	8.89477006583727e-08
SNHG3	0.63334878648	3.3146091659893	2.38776664977931	3.51514967701434e-23	6.90834518156084e-22
AL355488.1	0.15900536452	0.990814248962567	2.63953917627346	9.06821758214329e-25	3.01127363158758e-23
MIR3142HG	0.07259242102	0.202787360807487	1.48207689857879	8.35780038119783e-05	9.96109129590781e-05
AL592166.1	0.05231521496	0.187598058989305	1.84234240579059	3.07895888077255e-14	9.17968235970268e-14
AC027688.1	0.14056589492	0.547466533029412	1.96152417444946	1.88913164534344e-07	2.75641480979656e-07
PAN3-AS1	0.12965933934	0.281211929540107	1.11693167054101	1.99386006447479e-09	3.48473183682255e-09
AC107068.1	0.15463448698	0.423103375491979	1.45214808677351	1.93464123098013e-17	8.66539304852961e-17
AC007996.1	0.22562451256	0.713521126010695	1.6610323306046	1.58028712433578e-15	5.4350589311977e-15
HNRNPD-DT	0.06929955868	0.293114276040107	2.08054516575671	2.10137459067707e-20	1.77510853580879e-19
MIR181A2HG	0.06181325366	0.257242190812834	2.05713917021308	3.11278634740872e-06	4.18661068792542e-06
LINC00653	0.06394454064	0.28424852465508	2.15225976381881	6.52225892869504e-18	3.18829205499153e-17
AC090517.2	0.15226423572	0.406699046660428	1.41738449191458	5.01508000177681e-12	1.16094502106799e-11
Z68871.1	0.07804714248	0.190217163173797	1.28522970826919	1.00958589075412e-05	1.29286065531412e-05
AC124045.1	0.0920602172	0.232464667122995	1.33636170264728	4.51772326637963e-08	6.96090800883773e-08
AL391427.1	0.33389591066	1.41869814757754	2.08709733444395	1.38990254616057e-11	3.08404643307057e-11
SNHG21	0.19354944764	0.642201265601604	1.73032331781159	6.91735659568986e-21	6.5954598036132e-20
AC131009.1	0.12419249522	0.502792865657754	2.01738618275413	1.29407986141924e-13	3.5203358941998e-13
AC066613.1	0.06563494188	0.199843233828877	1.60633275992715	1.91127181104635e-07	2.7845003843232e-07
AC008543.1	0.05081477904	0.111927353262032	1.13924259254402	6.39948833926764e-08	9.64429932819208e-08
LINC01943	0.07094176884	0.35290252955615	2.31456256364805	7.25193892803535e-17	3.01017982228364e-16
LINC02038	0.04762179342	0.209148472770053	2.13483360513741	5.14171277722115e-05	6.26768279046072e-05
AC023043.3	0.25239481564	0.890744931729947	1.8193300928641	6.64510612566919e-13	1.70646325307185e-12
AC099778.1	0.06963301786	0.272556730136364	1.96871308908624	6.335104484574e-23	1.10921920338996e-21
POLH-AS1	0.10112194012	0.338026863673797	1.74104185657504	6.67449065797087e-17	2.78248246910214e-16
AC025287.3	0.04732765572	0.165866770462567	1.80926951958681	4.77579840452307e-11	9.95474862241497e-11
AC007216.4	0.05255031288	0.112011632072193	1.09187730061087	0.000447453678933456	0.000509938334689844
AL023583.1	0.0516668969	0.17908000344385	1.79329210749897	0.00565200492369834	0.00601423286355967
LINC00665	0.11960443864	1.40546845536364	3.55470823842985	1.6162818165241e-10	3.15076799456014e-10
L3MBTL2-AS1	0.05596556394	0.147552880524064	1.39862078184994	6.61343942893519e-11	1.35505152554566e-10
AL731563.3	0.04745065174	0.175328111612299	1.88555752420357	1.4507417334339e-22	2.11676407469219e-21
AL031600.1	0.06979794832	0.367438440040107	2.39624602893825	8.65627714966976e-14	2.41623040438608e-13
AC020907.4	0.06014641166	0.332768908010695	2.46797006897763	2.46740481295604e-13	6.56384208529466e-13
CCDC18-AS1	0.24872706574	1.02418379453743	2.0418392258989	6.25805922567584e-23	1.10921920338996e-21
KDM4A-AS1	0.11513920896	0.426557728248663	1.88936179642316	5.80115413173641e-19	3.62760482393647e-18
Z84485.1	0.08009288452	0.337052613053476	2.07322782609759	3.38329082727552e-15	1.13128787037025e-14
AC067852.3	0.0619365943	0.133641522935829	1.10950436735914	0.000100418520132248	0.000118654030536632
AL354733.3	0.26252005956	0.553279035542781	1.07557959370866	0.00107447495455193	0.00118660479499256
AC087289.2	0.05427023028	0.193452693163102	1.83374787802082	1.36366641596728e-16	5.42649073791938e-16
AL645608.7	0.12991078964	0.442507311160428	1.76818003409715	8.06190516512875e-05	9.62034036433579e-05
AC090587.1	0.11166418122	0.231568805574866	1.05227443889372	9.21547660253979e-06	1.18484699175512e-05
LINC01355	0.10744539498	0.424661344697861	1.98270914025141	3.23626443229794e-18	1.65772481292708e-17
KANSL1L-AS1	0.04171829126	0.137609204053476	1.72182499575691	1.50988975846969e-14	4.66033281219972e-14
AL590652.1	0.01471583274	0.142137694034759	3.27184811012333	9.70235722079448e-11	1.9361022394538e-10
PTOV1-AS1	0.47318192654	1.23198527410695	1.38051813637046	4.83830546052919e-23	9.13585913429335e-22
AC020915.1	0.05998079416	0.265918849748663	2.14841351768031	3.67886164132067e-14	1.08010480505848e-13
AC008969.1	0.06692521668	0.192677751534759	1.52556818359586	9.71066855302371e-11	1.9361022394538e-10
AC100778.2	0.05902165776	0.149140547219251	1.33735619222876	5.36741947371215e-06	7.0902948603358e-06
NEAT1	5.4817946726	12.6457013126765	1.20592685268151	9.87341338271959e-09	1.61977803876643e-08
