# Supplementary material for: Identification and validation of a prognostic model of necroptosis-related lncRNAs in hepatocellular carcinoma
Source: Front Genet. 2022 Sep 29;13:907859. doi: 10.3389/fgene.2022.907859 (PMC9557293; doi:10.3389/fgene.2022.907859)
Supplement: Supplementary file 1 [file DataSheet1.ZIP › supplementary/supplementary 3.xlsx]

## Sheet: Sheet1
	sense
siRNA-1	GCCAGAUGGUGUUGUACCA
siRNA-2	GAGAATGGGTCTAAAGGAA
siRNA-3	TGTCATAAACTTGGAGTAA
